# Supplementary material for: The Gradient Heterogeneity of Deserts Alters the Interaction Relationships Between Xerophytic Plants and Soils
Source: Biology (Basel). 2025 Aug 14;14(8):1048. doi: 10.3390/biology14081048 (PMC12383998; doi:10.3390/biology14081048)
Supplement: Supplementary file 1 [file biology-14-01048-s001.zip]

Archive with 1 entries (1 files):
- biology-3757130-supplementary.pdf
